# Supplementary material for: Building functional and sustainable pharmacovigilance systems: an analysis of pharmacovigilance development across high-, middle- and low-income countries
Source: Ther Adv Drug Saf. 2025 Jun 10;16:20420986251342941. doi: 10.1177/20420986251342941 (PMC12185949; doi:10.1177/20420986251342941)
Supplement: sj-xlsx-4-taw-10.1177_20420986251342941 – Supplemental material for Building functional and sustainable pharmacovigilance systems: an analysis of pharmacovigilance development across high-, middle- and low-income countries [file sj-xlsx-4-taw-10.1177_20420986251342941.xlsx]

## Sheet: Framework matrix
Supplemental File 4: Framework matrix - Building sustainable and functional PV
Categories	Category 1: Respondent's role		Category 2: Organization of the national pharmacovigilance system							Category 3: Pharmacovigilance and health system development					Category 4: Pharmacovigilance and pharmaceutical development				Category 6: building functional and sustainable PV systems
Codes	PV roles and responsibilities	Influence on PV decisions	Triggers for establishing PV	PV centre/system establishment	PV maturity	Description of PV system including roles and responsibilities	PV strategic plan	PV system financing	PV challenges	Influence of health system on PV - reasons	Integration of PV in health system	Proportion of health budget dedicated to PV - covered in financing	Further leveraging health system for PV	Integrating PV at different health system levels to develop PV - same as previous	Influence of pharma growth on PV development	Guidelines for pharma sector	Interaction with pharma sector	Further leveraging pharma sector for PV	Stakeholder coordination	Donors alignment to national PV development plan	Sustainable PV financing	Focus of PV strengthening	Efforts invested in training HCP on reporting on AEs	Efforts invested in more advanced PV activities	Influence of vaccine introduction on PV development	Impact of other innovations e.g. ODK, on PV	Adequacy of PV development strategy	Priorities for developing PV
Participant 1	Coordinate national vaccine PV activities PV focal point PV recommendations	Consulted for PV decisions and actions Part of the advisory group for immunization Consultant for different committees	PV regulation WHO program WHOGBT assessment	1990 PV >10 years	Moderate PV Strong passive surveillance 10 years of experience in full growth	PV unit in NRA PV Plan PV Legal basis PV guidelines with R&R	Continuous PV assessments PV procedures Stakeholder collaboration Increased reporting Collaboration Partnerships	Internal financing Mainly government funded External support for specific activities Dedicated budget Sustained PV activities	Initial challenges PV advocacy PV awareness Current challenges same	Yes Not all PHP value PV beyond safety monitoring	Parallel systems PV and PHP do not collaborate Advantageous to include PV in PHP	Internal financing Government funded	PV integration PV as public health tool	PV at central level PV focal points at lower level Big gap is PV at intermediate level PV at lower levels Promote PV at all levels	Difficult to answer Big Pharma do strict minimum Local guidelines for local MAH	Mandatory reporting Guidelines for pharma Manufacturer PV responsibility	Through reporting, RMP, PSUR etc. Suboptimal data quality PV trainings PV inspections	Not possible Conflict of interest Improve RMP Improve case quality work with academia	Stakeholders not defined National coordination by PV Head	Donors aligned WHO and CDC support Work aligned with NRA plan	Yes but could be better	Signal detection tool Risk communication Active surveillance Electronic reporting	Significant efforts on training Sufficient information has been collected Progress to advanced activities	Not much planned Sufficient information collected Now move to advanced activities	Vaccines improve PV More resources for PV More awareness on PV NRA more conscious about PV	GBT a tool for PV	Adequate PV strategy	Signal detection Risk communication Active surveillance Electronic reporting Stakeholder collaboration Continuous training
Participant 2	Sensitise HCP PV Support Support safety committee	Yes, our opinion is sought	Antimalarial and ARV introductions in 2006 Numerous ADR WHO PV program	No PV centre PV department in NRA since 2006 Plans to create PV centre PV >10 years	Basic PV Maturity level I	No PV centre PV unit in NRA No specific PV plan PV plan in NRA plan Define PV strategy PV sensitisation Data analysis PV coordination	PV strategy PV sensitisation Data analysis PV coordination Stakeholder mapping	Mixed funding Dedicated national budget External support	Current challenges same Causality assessment sensitisation PV implementation	Health system influence PV PV depends on health system PV in PHP Mutual support Poor implementation	PV integrated at all levels Close collaboration with PHP Poor implementation	Unknown	PV at all levels PV implementation PHP drive PV	PV at all levels PV implementation PHP drive PV	Difficult to answer No industry contribution Mandatory reporting	Guidelines for pharma Mandatory reporting No other guidelines	Weak collaboration Mainly communication	No strengthening collaboration Collaboration will strengthen PV Enhance PV communication	Good stakeholder coordination Coordination by NRA PV sensitisation Develop guidelines Review guidelines Regulatory decision Trainings	Donors aligned	Not sufficient Explore PV fees Explore other mechanisms Use MA fees needs to be implemented	Training sensitisation Signal detection Data analysis PSUR Materiovigilance Haemovigilance	Significant effort on sensitisation Training sensitisation Feedback is challenging Strengthen feedback	Little No advanced activities Basic activities	Yes especially COVID-19	NIP uses ODK ODK improves PV	Plan in place since 2020 Changes needed Main activity should be to develop guidelines Strengthening activities based on WHO GBT ML1	Significant effort on sensitisation Training sensitisation Feedback is challenging Strengthen feedback
Participant 3	PV technical support to stakeholders	Yes	Global regulations	Not applicable	Basic PV	PV framework PV guidelines PV operational plan No PV strategy	No PV strategy No systematic approach	Mainly external financing	Numerous Basic PV systems	Yes absolutely	PV in PHP	Unknown	Advocacy for PV Demonstrate PV success Demonstrate PV benefits	Yes	Difficult to answer No collaboration Need to foster collaboration	Yes	Difficult to answer	Not possible Conflict of interest	Stakeholder coordination	Yes. donor aligned	NA	PV training	Significant effort	Signal detection Safety communication PSUR RMP Active surveillance	Vaccines contribute Resource allocation PV awareness	NA	NA	NA
Participant 4	PV coordination data collation and analysis data entry in vigiBase® monthly reports	Influences PV decision implements PV activities	Product issues Chinese products Counterfeit medications WHO training program in Morocco	2009 PV > 10 years	Moderate PV Continuous progress 4 experienced staff No national support scientific interest	PV centre at university Data collected in ODK National coordination Regional PV centres Trained staff Low retention Low incentive	Yes, there is a plan Implement PV regional centres	External funding No local or national support	Same challenges Lack of funding Lack of buy in Lack of incentive Poor interest from government low retention	In significant ways Difficult to integrate PV activities at university Coordination by MOH Discord where PV belongs Conflict of interest	Through PHP National coordination Management of AE Collaboration with regional focal points Implementation of PV centres	No PV budget	PV advocacy PV as public health tool implement Regional centres PV in curriculum Implement regional centres Management of adverse events	PV at all levels Use PV focal points Implement regional centres	Directly and indirectly Strengthening collaboration	Yes, but limited Training guidelines AE surveillance guidelines Not fully implemented	Mainly ADR reporting AE Reported to vigiBase® Advisory role Rational use of medicines	Mainly ADR reporting Reporting to vigiBase® Advisory role Rational use of medicines	Good stake older coordination	Donors not always aligned Country drives PV	No	Advanced training Regional centres PV technology Training on reporting Significant effort	Yes, significant effort	Advanced training Regional centres PV technology Training on reporting Significant effort Lack of financing	Yes especially COVID-19 vaccines improve PV	ODK improves PV	PV strategy adequate Advanced activities Regional centres PV technology	PV strategy adequate Advanced activities Regional centres PV technology
Participant 5	Oversight of PV activities different NIP studies support mass campaigns	Consulted for all PV activities and product introduction PV decision PV implementation	PV studies First try in 2003 Not PIDM member Not functional	2017 <10 years	Maturity level III Advanced PV	Job descriptions PV guidelines	5 year health system strategic plan PV is a priority PV in each PHPs Weekly plans Morning sessions	30% internal funding Salaries Logistics PV 10% NIP budget PV integrated in PHP External support for specific activities	Initial challenges: PV awareness Political buy-in Current challenges: Sustainability Paper-based reporting Consumer reporting 9000 reports yearly Report transmission	Regional regulatory authorities Facility-based PV systems	PV in PHP Facility-based PV systems Focal point in all health facility PV trained HCP	PV 10% NIP budget	30% Workforce from HCP Information system Finance Facilities No incentives from PV Trained as trainers 50% of reports from physicians and other HCP	PV at all levels PV in PHP	No industry contribution	PV guidelines PV directives	No contribution to strengthen PV	NA - not at the moment	National and global stakeholders Good political commitment Guiding documents Pooling of data PV policy with R and R PV at all levels	Donors aligned Donors not encouraged Occasionally sought	PV funding sufficient Issue is sustainability Make system autonomous Generate internal funds Registration fees QC fees etc.	Training of trainers Cascade training	A good amount of effort in order to ensure that zones are self-sufficient.	Good effort as well but Signal detection, data analysis are routine practices.	Vaccines improve PV Keep PV alive New trainings Protocol developments Active surveillance Continuous improvement	NA	PV strategy Regularly improved strategy not published yet. Website in development	PV strategy adequate Room for improvement
Participant 6	PV awareness and sensitisation Overview of PV regulatory documents PV support to MAH	Yes. Work with head of vigilance to some extent	Global regulations Part of original mandate of regulatory function	2007 >10 years	Maturity level III Advanced PV	PV described adequately	PV plan - it is a requirement for the function No specific PV strategy NRA strategy	Funding via MOH. NRA staff paid by MOH Annual budget of MOH Donor support	Initial challenges: PV acceptance Low quality Low reporting Poor awareness poor acceptance Current challenges: Low reporting Electronic reporting Reporting tools	Yes absolutely	PV is health system delivery Institutional focal points PV assessment tools	Unknown but dedicated PV budget by MOH	PV integrated in delivery systems Institutional contact persons in each hospitals PV tools in hospitals Close collaboration with PHP	PV at all levels Leverage work force decentralise PV	Drug act in effect QPPV mandated ADR reporting mandated MAH contribution since 2015	PV guidelines QPPV guidelines Inspection guidelines reporting guidelines	PV guidelines QPPV guidelines inspection guidelines reporting guidelines	PV activities not charged Only GVP inspections PV activities not itemised Discussions ongoing	HCP and consumers Global partners, donors MAH NRA is the centre of the PV system	Donors aligned Donors ask needs Donors support based on needs of countries. Initially not so Not anymore	No PV activities not itemised like other activities. Discussions on the way MA contribution only since 2015	Strengthen analysis of data decentralise PV Empower consumers Involve MAH In-house data used for signalling activities	Yes significant efforts. Training HCP Making reporting tools available High turnover Knowledge and empowerment for HCP Empower consumers	Significant efforts Strengthen analysis of data decentralise PV Empower consumers Involve MAH In-house data used for signalling activities	Vaccines improve PV Signal management Database updated Improve awareness Training of HCP Mobile reporting Active surveillance Sentinel site surveillance not strengthened	Not as much impact as vaccine introduction	PV strategy National PV policy FDA strategy	Increase consumer participation utilise PV data collected
Participant 7	AEFI surveillance	Yes, PV decision PV implementation	AEFI Measles vaccine related incident	Activities started in 2005 PV centre 2009 PV >10 years	Maturity level III Advanced PV	Operational guidelines Roles and responsibilities Dissemination plan	Operational guidelines Quarterly revision by committees Committee at each level - National, state, district Recommendations to MOH Operational plan	External financing BMGF Plans to relocate secretariat Plans to fully fund by MOH	Similar challenges Low motivation Fear of litigation Patient reporting AEFI investigation Poor causality	Direct relation between the healthcare system and PV system PV benefits from health system	Immunisation officers are PV focal points AEFI surveillance PV trainings Reporting of AE Follow-up Investigations sensitise doctors in private sector Uploads AEFI on software Signal review panel Decisions shared with NRA	Unknown AEFI surveillance by external funding PV centre funded by MOH	Immunisation officers is PV focal point AEFI surveillance PV trainings Reporting of AE Follow-up Investigations sensitise doctors in private sector Uploads AEFI on software Signal review panel Decisions shared with NRA	sensitise private sector	Industry contribution Good collaboration Signal detection Signal management, Clinical research Post-marketing study Industry help build PV	Guidelines exist Mandatory reporting Routine information sharing	Mandatory reporting NIP does not share data with vigiBase® MAH share data directly on vigiBase® NPCV share data with vigiBase®	NA	Numerous stakeholders Good collaboration	Donors aligned No influence since 2015 Strong national AEFI committee Donors not represented	Current funding insufficient External funding Alternative sources sought	Active surveillance Signal management Use insurance database or electronic heath records Consumer and patient reporting Subnational causality assessment Autopsy training	Significant but now moving to more advanced activities	Significant but now moving to more advanced activities.	Vaccines improve PV Active surveillance. Signal management. Use of hospital database. Health records for background Trainer program Causality assessment	NA	PV strategy/ institutional plan since 2020 Activities define in plan Proactive PV Less dependent on donor	Active surveillance Signal management Use insurance database or electronic heath records Consumer and patient reporting Subnational causality assessment Autopsy training
Participant 8	Support development of PV	Yes given my position	PV global trend PV motivation PV conference 2005	2004	Maturity level II	PV regulations PV at each region Local PV systems PV focal points PV guidelines for stakeholders Roles and responsibilities described	No specific plan but regulatory requirements for PV	Internal financing mainly NRA/NCDE provides salaries, training, travel MAH pays fee for PV activities- RMP. PSUR. Etc. PV centre is a member of WHO PIDM, ISOP, technical but no financial support.	Current challenges High turnover Constant training No IT program Electronic reporting not very functional	Health system influences PV - PV built on heath system PV at each region Local PV department	MOH does not pay enough attention to PV PV could benefit from health system No exchange between NIP and NRA.	Unknown. Internal financing mainly NRA provides salaries, training, travel MAH fee for PV activities	Health system influences PV - PV built on heath system PV at each region Local PV department	Needs more interest from stakeholders for further development	In many ways PV collaboration 30 local manufacturers Early stage PV All have QPPV 10 big pharma - Advanced PV system SOPs, PSMF	PV guidelines Mandatory reporting	Little or no collaboration or contribution Mainly training on reporting requirements and PV GVP inspections.	NA	Numerous stakeholders 1000 clinical sites Described in MOH ordinance except academia	No donor No technical agency, only WHO PV roadmap after GBT assessment- ongoing PV training in Rabat	Yes, enough.	Proactive safety monitoring Stakeholder understanding Structured signal detection Improve spontaneous reporting at lower levels	Good effort	Good effort as well. But stronger collaboration needed with public health system	Little activities with vaccine intro NIPI does not share AEFI data Poor NIP-NRA collaboration Need stronger collaboration	NA	PV strategy MOH Ordinance Updated as needed PV strategy adequate PV activities adequate Motivate physicians Stronger NIP collaboration	Training Motivate sensitise HCP to report ADR collaboration with NIP Implement clinical programs
Participant 9	Strategic PV direction PV assessment Capacity building Resource management PV implementation	Yes, absolutely Propose systems improvement Propose new PV strategies Propose PV recommendations	ARV ADRs Drug introduction No systematic Handling of SAEs No legal basis 2009 guidelines	2016	Basic	PV guidelines Roles and responsibilities	No PV plan PV framework Tentative roadmap Strategies based on roadmap Stakeholder collaboration Build staff capacity	External financing No budget Donors funding	Similar challenges PV awareness PV buy in Key health system deliverable PV not a culture	Health system influences PV Initially align PV activities to health system activities Use similar training programs PV secondary PV in PHP Enhance reporting Access to medicines is priority	PV integrated at all levels	About 20% of NRA budget is for PV	Leverage PHP Workforce Information system	PV benefits from healthcare system	Pharma not developed Local reports Quality related reports Mandatory reporting in new act	Guidelines for pharma New PV act New PV regulations Translated to guidelines Ongoing	Little interaction Little contribution Mainly for quality improvement	No fees for PV activities Use retention fees Goes to quality Split retention fees dedicated to quality	NRA NIP Coordinating challenge Risk of duplication of efforts Mapping of stakeholders	Donors aligned Donors influence to some extent Stakeholder mapping Donor focus on PHP	Not enough Through retention fees for example.	Enhancing PV in central hospitals Training on reporting sensitise and train HCP Subnational trainings Development communication strategies Develop reporting platforms	Significant efforts Basic activities	Little advanced activities Communication strategy Report App Signal detection planned	Vaccines drive PV Increase in reports Little system improvement Invest in active surveillance	None for now. ODK not used	PV activities adequate PV strategy adequate Funds needed	PV strategy¨ PV in hospitals PV in PHP PV in curriculum Diversification of reporting tools
Participant 10	PV Development PV sensitisation PV training	Yes, absolutely I am consulted on all PV related decisions	Product recalls Falsified products Less focus on access Low reporting PHP not focused on PB	2015	Basic	Yes, there are guidelines that define R&R. Implementation is challenging	PV guidelines Roles and responsibilities	External financing No dedicated budget Planned with new regulation Fees not used for PV May penalise end users	Similar challenges Before no reporting Case processing No budget High leadership turnover Sensitizing Mentoring Training Poor data quality Safety committee not very experienced Poor data analysis	Healthcare system PV PV not a priority Data sharing needed Convince MOH of importance of PV	PV not well integrated Fear of litigation PV sensitisation needed	No dedicated budget Planned with new regulation	Target Public and private sectors PV integrated in PHP	PV integration need PV would benefit from integration	Pharma not developed No innovation Insufficient capacity Only herbal medicines 5 local manufacturers No mandatory reporting	Guidelines for pharma New PV act New PV regulations Translated to guidelines Ongoing	Local pharma not trained in PV	Establish procedures Mandate reporting Local companies pool resources	NIP, NRA Donors Good stakeholder coordination	Donor funded. Not sustainable. Donors choose areas to support	External financing No dedicated budget Planned with new regulation	Basic activities Training on reporting sensitise HCP	Significant effort	Very Little	PV Advocacy Resource allocation Increase reports Electronic reporting Data quality PV awareness	ODK not used Medsafety	PV strategy not adequate No advanced activities	PV strategy Training Capacity building sensitisation PV in curriculum Mobile reporting Patient reporting Define TORs
Participant 11	PV oversight PV coordination and collaboration Case processing Case analysis	At local level, yes not at national level better collaboration needed with NRA		2002 Mandatory reporting NRA desires oversight	Advanced PV	List of collaborators Roles and responsibilities and job descriptions shared with NRA	Yes, there is such a plan with SOPs for all procedures.	Internal financing PV staff are hospital staff Salaries independent of PV NRA incentive for PV	Initial challenges: Political buyin Political interest Current challenges: Complex procedures Complex tools Weak collaboration with NRA	No collaboration with health system	Not applicable	Not applicable	Not applicable	Not applicable	Little contribution to PV Mandatory reporting is main driver No major changes from pharma Reports mainly from industry Signal detection PV centres are independent HCP low reporting Lack on interest Lack of time	Mandatory reporting PV guidelines	No pharma contribution Mandatory reporting is main driver No major changes from pharma Many reports from industry Signal detection PV centres independent HCP low reporting Lack on interest Lack of time	Not applicable	List of collaborators R&R and JDs shared with NRA	No donors	Yes	HCP reporting of ADR	Reasonable	Reasonable	Not applicable	Not applicable	Not applicable	Not applicable
Participant 12	PV establishment PV development PV tools PV regulations PV deployment PV training	Yes, propose recommendations to NRA and NPVC Monitor country system Evaluate performance	Series of events WHO program Anti malarial introduction Yellow fever vaccine Other vaccine intros WHO PV strengthening	Not all have PV centre PV units in NRA or pharmacy board etc.	Basic PV infrastructure PV in PHP PV approached as a disease surveillance activities	Yes	Some sort of plan Contextualise WHO manuals	Opportunistic plans. Depends on project Mainly external funding Legal basis for dedicated budget PV activities not always itemised Dedicated staff needed Sustainable enhancing Work in progress	Similar challenges Lack of interest Lack of solutions Lack of collaboration Same today Lack of interest Lack of solutions Lack of collaboration Lack of awareness Lack of funding Conflicting priorities	Healthcare system supports PV PV run as PHP No industry Depends on health system model in developed countries not suitable.	Healthcare system supports PV Use workforce Information system Reporting of ADR District focal points for	PV law needed to have dedicated budget	Health workforce Information system Structure depending on leadership and governance Financing PV objectives in TOR of PV actors	HS contributes to PV Use workforce Information system Reporting of ADRs District focal points for PV	Pooling of data Industry are major consumers or end users of PV data Build collaborative system	PV guidelines PV laws copied Enactment difficult Not all industry follow laws Fees not used for PV	Mandatory reporting Pooling of data Leverage fees for PV Foster collaboration	Industry ownership of PV and foster collaboration to improve partnerships	Yes	Donors aligned Donors sometime create parallel systems Different forms Different information flow Different database Leverage existing system	Insufficient funding Mainly external PV law neds to be enacted to be able to have dedicated budget	Building sustainability Coverage Campaign PV Routine PV optimise PV activities Training focal points Resources for investigation and patient care Causality assessment Committee meeting at minimum	Significant effort	Less effort	COVID-19 Vaccine introduction Antimalarial was starting point Vaccine pushed PV to maturity Boost analysis Increase reports Active surveillance Serious case assessment. Results are measurable.	ODK improves PV ODK boost reporting ODK improves data Instant transmission Good data quality	Some have Vision Some have strategy Depends on funds Others no vision Accept proposed activities Implement as competing priorities permits Activities are adequate conflicting priorities, not much is done	Lack of coordination is the main challenge Synergy needed Signal detection Develop tools
		Abbreviations
		ADR	Adverse drug reaction (s)
		AE	Adverse event
		AEFI	Adverse event following immunisation (s)
		ARV	Antiretroviral
		CDC	Center for Disease Control (USA)
		GBT	Global Benchmarking Tool
		GVP	Good Pharmacovigilance Practice
		LMIC	Low-and-middle income country
		MAH	Marketing Authorisation Holder
		MOH	Ministry of Health
		HCP	Healthcare professionals
		HIC	High income country
		NIP	National Immunisation Program
		NPVC	National Pharmacovigilance Centre
		NRA	National Regulatory Authority
		ODK	Open data kit
		PHP	Public Health Programme (s)
		PIDM	Programme for International Drug Monitoring
		PSUR	Periodic Safety Update Report
		PV	Pharmacovigilance
		QPPV	Qualified Person Responsible for Pharmacovigilance
		SAE	Serious adverse event (s)
		TOR	Terms of reference
		WHO	World Health Organisation
